# Supplementary material for: Health Benefits of Apple Juice Consumption: A Review of Interventional Trials on Humans
Source: Nutrients. 2022 Feb 16;14(4):821. doi: 10.3390/nu14040821 (PMC8879758; doi:10.3390/nu14040821)
Supplement: Supplementary file 1 [file nutrients-14-00821-s001.zip]

Archive with 1 entries (1 files):
- nutrients-1545821-supplementary.pdf
